# Supplementary material for: Do Noncoding and Coding Sites in Angiosperm Chloroplast DNA Have Different Mutation Processes?
Source: Genes (Basel). 2023 Jan 5;14(1):148. doi: 10.3390/genes14010148 (PMC9858945; doi:10.3390/genes14010148)
Supplement: Supplementary file 1 [file genes-14-00148-s001.zip]

Archive with 1 entries (1 files):
- genes-2101390-supplementary.pdf
